# Supplementary material for: A streamlined strain engineering workflow with genome-wide screening detects enhanced protein secretion in Komagataella phaffii
Source: Commun Biol. 2022 Jun 8;5:561. doi: 10.1038/s42003-022-03475-w (PMC9177720; doi:10.1038/s42003-022-03475-w)
Supplement: Supplementary file 2 — Supplementary Data1-5 [file 42003_2022_3475_MOESM2_ESM.xlsx]

## Sheet: cover
	A streamlined strain engineering workflow with genome-wide screening detects enhanced protein secretion in Komagataella phaffii
	Ito et al.

## Sheet: Supplementary Data 1
Supplementary Data 1. Proterties of the effective factors obtained in this study.
Effective factor	Protein ID	Product	Descriptions*
XRN1	CCA39734	5'-3' exoribonuclease 1	Evolutionarily-conserved 5'-3' exonuclease component of cytoplasmic processing (P) bodies involved in mRNA decay; plays a role in microtubule-mediated processes, filamentous growth, ribosomal RNA maturation, and telomere maintenance
BST1	CCA38267	Glycosyl phosphatidyl inositol deacylase	GPI inositol deacylase of the ER that negatively regulates COPII vesicle formation, prevents production of vesicles with defective subunits, required for proper discrimination between resident ER proteins and Golgi-bound cargo molecule
RKR1	CCA37582	E3 ubiquitin-protein ligase	RING domain E3 ubiquitin ligase; involved in ubiquitin-mediated degradation of non-stop proteins
HIR2	CCA37956	HIR complex subunit	Subunit of HIR nucleosome assembly complex; involved in regulation of histone gene transcription
BUD2	CCA39503	GTPase activating factor	GTPase activating factor for Rsr1p/Bud1p; plays a role in spindle position checkpoint distinct from its role in bud site selection
SWF1	- **	Palmitoyltransferase	- **
* The functions of effective factors descrived on the NCBI database (https://www.ncbi.nlm.nih.gov/)
** Not identified on the NCBI database

## Sheet: Supplementary Data 2
Supplementary Data 2. Plamids used in this study.
Plasmids	Specific feature	Source
pUC19	Cloning vector	TakaraBio
pPGP_EGFP	Pp_Pgapdh-EGFP-Taox1 in pUC19	(34)
pPAP_scFv	Pp_Paox1-MFa-scFv-Taox1 in pUC19	This study
pPAP_scFv_V50A	Pp_Paox1-MFa(V50A)-scFv-Taox1 in pUC19	This study
pPGP_scFv	Pp_Pgapdh-MFa-scFv-Taox1 in pUC19	This study
pPAP_BGL1	Pp_Paox1-SSRG*-BGL1-Taox1 in pUC19	This study
pREMI_ZA	Zeo in pUC19	This study
*SSRG indicates the signal sequence derived from Rhizopus oryzae glucoamylase.

## Sheet: Supplementary Data 3
Supplementary Data 3. Strains of P. pastoris used in this study.
Strain	Specific features	Source
CBS7435	Pichia pastoris wild-type strain (NRRL Y-11430 or ATCC 76273)	ATCC
CBS7435 scFv	CBS7435 harboring a reporter cassette (Paox1-MFa-scFv-AOX1t-G418) in T38473 locus	This study
CBS7435 dnl4 his4	dnl4D his4D	(34)
CBS7435 dnl4 his4 scFv	CBS7435 dnl4 his4 harboring a reporter cassette (Paox1-MFa-scFv-AOX1t-G418) in T38473 locus	This study
RD-1	XRN1::Hyg in CBS7435 dnl4 his4 scFv	This study
RD-2	BST1::Hyg in CBS7435 dnl4 his4 scFv	This study
RD-3	RKR1::Hyg in CBS7435 dnl4 his4 scFv	This study
RD-4	HIR2::Hyg in CBS7435 dnl4 his4 scFv	This study
RD-5	BUD2::Hyg in CBS7435 dnl4 his4 scFv	This study
RD-6	SWF1::Hyg in CBS7435 dnl4 his4 scFv	This study
RD-7	ALD6-1::Hyg in CBS7435 dnl4 his4 scFv	This study
RD-8	HIR3::Hyg in CBS7435 dnl4 his4 scFv	This study
RD-9	DYN1::Hyg in CBS7435 dnl4 his4 scFv	This study
RD1+2	BST1::Hyg, XRN1::NAT in CBS7435 dnl4 his4 scFv	This study
RD1+2+3	BST1::Hyg, XRN1::NAT, RKR::Zeo in CBS7435 dnl4 his4 scFv	This study
RD1+2+3+4	BST1::Hyg, XRN1::NAT, RKR::Zeo, HIR2::bsd in CBS7435 dnl4 his4 scFv	This study
CBS7435 dnl4 his4 BGL1	CBS7435 dnl4 his4 harboring a reporter cassette (Paox1-SSRG-BGL1-AOX1t-G418) in T38473 locus	This study
BD-1	XRN1::Hyg in CBS7435 dnl4 his4 BGL1	This study
BD-2	BST1::Hyg in CBS7435 dnl4 his4 BGL1	This study
BD1+2	BST1::Hyg, XRN1::NAT in CBS7435 dnl4 his4 BGL1	This study
BD1+2+4	BST1::Hyg, XRN1::NAT, RKR::Zeo in CBS7435 dnl4 his4 BGL1	This study
BD1+2+3+4	BST1::Hyg, XRN1::NAT, RKR::Zeo, HIR2::bsd in CBS7435 dnl4 his4 BGL1	This study
CBS7435 dnl4 his4 Pgapdh-scFv	CBS7435 dnl4 his4 harboring a reporter cassette (Pgapdh-MFa-scFv-AOX1t-G418) in T38473 locus	This study
GD-1	XRN1::Hyg in CBS7435 dnl4 his4 Pgapdh-scFv	This study
GD-2	BST1::Hyg in CBS7435 dnl4 his4 Pgapdh-scFv	This study
GD1+2	BST1::Hyg, XRN1::NAT in CBS7435 dnl4 his4 Pgapdh-scFv	This study
GD1+2+3	BST1::Hyg, XRN1::NAT, HIR2::bsd in CBS7435 dnl4 his4 Pgapdh-scFv	This study
GD1+2+3+4	BST1::Hyg, XRN1::NAT, HIR2::bsd, RKR::Zeo in CBS7435 dnl4 his4 Pgapdh-scFv	This study

## Sheet: Supplementary Data 4
Supplementary Data 4. Primers used in this study
	Name	Forward sequence (5'→3')	Reverse sequence (5'→3')
Construction of plamid pPAP_scFv
	AOX1 promoter	CGCCAAGCTTGCGGCCGCGGATCCCATGTTGGTATTGTGAAATAGAC	AATTGAAGGAAATCTCATACTAGTCGTTTCGAATAATTAGTTGTTTTTTGATC
Construction of plamid pPAP_BGL1
	BGL1 gene	CTAATTATTCGAAACGACTAGTATGAGATTTCCTTCAATTTTTACTGCAG	GAACAGTCATGTCTAAGGCTCGAGTCATTGCACCTTCGGGAG
Construction of plamid pREMI-ZA
	Zeo	TCCCCGGGTACCGAGCTCGATCCCCCACACACCATAG	TGTAAAACGACGGCCAGTTCAGTCCTGCTCCTCGGCCAC
Sequence primer for detrmination of integration site on the Piahia pastoris genome
	Seq-F	CCCCAGGCTTTACACTTTATG
Hyg HR cassette for DXRN1
	upstream	GTTTTGAAAGTTCCACTGCTCCTG	GGTGTTTTGAAGTGGTACGGCGTAATATTAGTGTATTGC
	Hyg	GCAATACACTAATATTACGCCGTACCACTTCAAAACACC	CTCGCTCTTCTTCCATTTCACGAGGAAGCGGAAGAGCGCCCA
	downstream	TGGGCGCTCTTCCGCTTCCTCGTGAAATGGAAGAAGAGCGAG	CCTGAGAAACCACTTTGTGCAG
Hyg HR cassette for DBST1
	upstream	TGTTGGTTCCTGCGGGATGCAAC	GGTGTTTTGAAGTGGTACGGCGACCTCGCCCTTCCGTTTGTCTTC
	Hyg	GAAGACAAACGGAAGGGCGAGGTCGCCGTACCACTTCAAAACACC	CATTGTGAAGGATATCTAAAGCGAGGAAGCGGAAGAGCGCCCA
	downstream	TGGGCGCTCTTCCGCTTCCTCGCTTTAGATATCCTTCACAATG	AAGACCTGGTTTGAGTTCAGGAC
Hyg HR cassette for DRKR1
	upstream	GTCATGGGTCTGTCCTTCATAGC	GGTGTTTTGAAGTGGTACGGCCTTATAGACTAATAGTATGGAGGAAG
	Hyg	CTTCCTCCATACTATTAGTCTATAAGGCCGTACCACTTCAAAACACC	CAAAACTGTTCACGGGACCTTTCCGAGGAAGCGGAAGAGCGCCCA
	downstream	TGGGCGCTCTTCCGCTTCCTCGGAAAGGTCCCGTGAACAGTTTTG	CCTGAATGTGTCCCATGTCCTG
Hyg HR cassette for DHIR2
	upstream	GTGACCCCGATGAGCTGTCTAAG	GGTGTTTTGAAGTGGTACGGCGAGTTGATTGAAACGTGCAGTG
	Hyg	CACTGCACGTTTCAATCAACTCGCCGTACCACTTCAAAACACC	GTCAAGGGGAGATTAATTTTTCCCGAGGAAGCGGAAGAGCGCCCA
	downstream	TGGGCGCTCTTCCGCTTCCTCGGGAAAAATTAATCTCCCCTTGAC	GGCAACAAAGGCTGCAATCGAC
Hyg HR cassette for DBUD2
	upstream	GCCAGATTTAAGTCTACTGCTG	GGTGTTTTGAAGTGGTACGGCTCTACGCAAGTTGTTTGGTAAG
	Hyg	CTTACCAAACAACTTGCGTAGAGCCGTACCACTTCAAAACACC	CACAGAGTTTCCCCTTCAGAGCGAGGAAGCGGAAGAGCGCCCA
	downstream	TGGGCGCTCTTCCGCTTCCTCGCTCTGAAGGGGAAACTCTGTG	GAGAACCTTCCTGTAAAGTTTGG
Hyg HR cassette for DSWF1
	upstream	GGTACGGTATCTACAACAACTTTG	GGTGTTTTGAAGTGGTACGGCGAGAGAATGCGTATTCAATGAC
	Hyg	GTCATTGAATACGCATTCTCTCGCCGTACCACTTCAAAACACC	GATACCTTCGATGTACTTCGTGATCCGAGGAAGCGGAAGAGCGCCCA
	downstream	TGGGCGCTCTTCCGCTTCCTCGGATCACGAAGTACATCGAAGGTATC	GCAGCTGTGGTTCCAGCATC
Hyg HR cassette for DHIR3
	upstream	GTTGACGTTGTTGGATGGTTC	GGTGTTTTGAAGTGGTACGGCGGTTTGGGTACTACTAAGTTGAAGGCACTCAATG
	Hyg	CATTGAGTGCCTTCAACTTAGTAGTACCCAAACCGCCGTACCACTTCAAAACACC	CTTGTTAGTTCATTGATTTGTTAACGGAGAAGAGGAAGCGGAAGAGCGCCCA
	downstream	TGGGCGCTCTTCCGCTTCCTCTTCTCCGTTAACAAATCAATGAACTAACAAG	GAATCATTTAGAAATTGTCTAAATGG
Hyg HR cassette for DALD6-1
	upstream	TTCGTATACTCAACCAATATCTGG	GGTGTTTTGAAGTGGTACGGCGGATAAAGGTAAGGGAAAAAAGC
	Hyg	GCTTTTTTCCCTTACCTTTATCCGCCGTACCACTTCAAAACACC	GGAGTGTAAGCAATTCTGATAGCCGAGGAAGCGGAAGAGCGCCCA
	downstream	TGGGCGCTCTTCCGCTTCCTCGGCTATCAGAATTGCTTACACTCC	GATATGACTCATTGAAGCACC
Hyg HR cassette for DDYN1
	upstream	CATGGATGACTACGTCCAAGGGTG	GGTGTTTTGAAGTGGTACGGCTGCTTGCGCAAAAACAGGTAGG
	Hyg	CCTACCTGTTTTTGCGCAAGCAGCCGTACCACTTCAAAACACC	GTCAATGTTTACTTCACTAAGCAGCGAGGAAGCGGAAGAGCGCCCA
	downstream	TGGGCGCTCTTCCGCTTCCTCGCTGCTTAGTGAAGTAAACATTGAC	ATACGTTGTTGTTCACGGTGGAG
Nourseothricin HR cassette for DXRN1
	upstream	GTTTTGAAAGTTCCACTGCTCCTG	GTAATATTAGTGTATTGCGTTAATGGTACTAATAATC
	Nourseothricin	TCGCTCTTCTTCCATTTCACAGAACACACGCTCAGCTTCATTACATATTTCCACCAAGCTTTGATTGCCTTTACAAAATGCCGTACCACTTCAAAACACC	ATTATTAGTACCATTAACGCAATACACTAATATTACAACACAATTCTATTCAATCGGAGGGACACCTTCATTCTGATTTAGTTATGGACATGGCATGGAC
	downstream	GCTGAGCGTGTGTTCTGTGAAATGGAAGAAGAGCGAG	CCTGAGAAACCACTTTGTGCAG
ZeoR HR cassette for DRKR1
	upstream	GTCATGGGTCTGTCCTTCATAGC	GGTGTTTTGAAGTGGTACGGCCTTATAGACTAATAGTATGGAGGAAG
	Zeo	CTTCCTCCATACTATTAGTCTATAAGGCCGTACCACTTCAAAACACC	CTTCCTCCATACTATTAGTCTATAAGATCTTTTCTACGCATGCAGATCC
	downstream	TGGCCGAGGAGCAGGACTGAGAAAGGTCCCGTGAACAGTTTTG	CCTGAATGTGTCCCATGTCCTG
Bsd HR cassette for DHIR2
	upstream	GTGACCCCGATGAGCTGTCTAAG	GGTGTTTTGAAGTGGTACGGCGAGTTGATTGAAACGTGCAGTG
	Bsd	CACTGCACGTTTCAATCAACTCGCCGTACCACTTCAAAACACC	GTCAAGGGGAGATTAATTTTTCCAGCGGAAGAGCGCCCAATACGC
	downstream	GCGTATTGGGCGCTCTTCCGCTGGAAAAATTAATCTCCCCTTGAC	GGCAACAAAGGCTGCAATCGAC
Primers for confimation of gene-disruption by colony PCR
	XRN1	GGATATTACTCGTAAGTTAGGATG	AAGACCTCCAGTGTTACCACTC
	BST1	GCATTAGGTCCCTTTGTAAAACC	ACTCTGATCGATGCTAGAGGTTC
	RKR1	GACAACGGCAAGAGACCACAACTG	TAATTCCTGAGCAATTGCTACCTC
	HIR2	AGTTAACCAGGGACATCGCTCAAC	CAACCTCGAGTGTCGCACAGAC
	BUD2	GACTCTGCAAAAAGATCCTTTGTG	CCCTTCCTGGACCCAGTTTCAG
	SWF1	CACGGCTTGTTTTGGTTCATGG	GAGCCTCCGGTAAAACATTGC
	ALD6-1	CCACGCAACCGTTGTTTCAAAGC	GATGAGGGCTTCTGCCAACTTC
	HIR3	GCTGTCGCCCTCAAGTATTAG	CCTGTTGTAAGTAGTAACCTCTTC
	DYN1	ACTTGGGACTTCCATGGATACTC	TTTATCTCAGCATACCGACATTC
qPCR primers for single copy integration of scFv and BGL1p secretion cassettes
		TTTGCACAACATGGGGGATC	AGTTTGCGCAACGTTGTTGC
Primers for single copy integration scFv and BGL1p secretion cassettes
		TTGGAGGAAGACTTCGTCAACCTC	TGCACTACTGCAGAATTACTACAC
qPCR primers for detemination of scFv mRNA level
	scFv antibody	TGGTGGTTCTGGTGGTGGT	TGTTACCGATGGACTGGGAAG
	ACT1	GCTGAGCGTATGCAAAAGGAG	ACCCAAAGAAGCGAGGATAGAAC

## Sheet: Supplementary Data 5
Supplementary Data 5. Synthetic DNAs used in this study
Name	Nucleotide sequence (5'→3')
MFa_prepro signal -anti-lysozyme scFv-His6-tag	tgaacaactatcaaaacacaactagtATGAGATTTCCTTCAATTTTTACTGCAGTTTTATTCGCAGCATCCTCCGCATTAGCTGCTCCAGTCAACACTACAACAGAAGATGAAACGGCACAAATTCCGGCTGAAGCTGTCATCGGTTACTTAGATTTAGAAGGGGATTTCGATGTTGCTGTTTTGCCATTTTCCAACAGCACAAATAACGGGTTATTGTTTATAAATACTACTATTGCCAGCATTGCTGCTAAAGAAGAAGGGGTATCTTTGGATAAAAGActcgagGACATTCAATTGCAAGAATCTGGTCCATCCTTGGTTAAGCCATCCCAGACTTTGTCCTTGACTTGTTCCGTTACTGGTGACTCCATCACTTCTGACTACTGGTCCTGGATCA…
Hygromycin resistant (Hyg) cassette	gaattcGCCGTACCACTTCAAAACACCCAAGCACAGCATACTAAATTTCCCCTCTTTCTTCCTCTAGGGTGTCGTTAATTACCCGTACTAAAGGTTTGGAAAAGAAAAAAGAGACCGCCTCGTTTCTTTTTCTTCGTCGAAAAAGGCAATAAAAATTTTTATCACGTTTCTTTTTCTTGAAAATTTTTTTTTTTGATTTTTTTCTCTTTCGATGACCTCCCATTGATATTTAAGTTAATAAACGGTCTTCAATTTCTCAAGTTTCAGTTTCATTTTTCTTGTTCTATTACAACTTTTTTTACTTCTTGCTCATTAGAAAGAAAGCATAGCAATCTAATCTAAGTTTTAATTACAAAATGAAGAAGCCAGAGTTGACTGCTACTTCCGTTGAGAAGTTCT…
Nourseothricin resistant (NAT) cassette	gaattcGCCGTACCACTTCAAAACACCCAAGCACAGCATACTAAATTTCCCCTCTTTCTTCCTCTAGGGTGTCGTTAATTACCCGTACTAAAGGTTTGGAAAAGAAAAAAGAGACCGCCTCGTTTCTTTTTCTTCGTCGAAAAAGGCAATAAAAATTTTTATCACGTTTCTTTTTCTTGAAAATTTTTTTTTTTGATTTTTTTCTCTTTCGATGACCTCCCATTGATATTTAAGTTAATAAACGGTCTTCAATTTCTCAAGTTTCAGTTTCATTTTTCTTGTTCTATTACAACTTTTTTTACTTCTTGCTCATTAGAAAGAAAGCATAGCAATCTAATCTAAGTTTTAATTACAAAATGGGTACTACTTTGGACGACACTGCTTACAGATACAGAACTT…
Blastsidin resistant (blasticidin S deaminase; Bsd) cassette	gaattcGCCGTACCACTTCAAAACACCCAAGCACAGCATACTAAATTTCCCCTCTTTCTTCCTCTAGGGTGTCGTTAATTACCCGTACTAAAGGTTTGGAAAAGAAAAAAGAGACCGCCTCGTTTCTTTTTCTTCGTCGAAAAAGGCAATAAAAATTTTTATCACGTTTCTTTTTCTTGAAAATTTTTTTTTTTGATTTTTTTCTCTTTCGATGACCTCCCATTGATATTTAAGTTAATAAACGGTCTTCAATTTCTCAAGTTTCAGTTTCATTTTTCTTGTTCTATTACAACTTTTTTTACTTCTTGCTCATTAGAAAGAAAGCATAGCAATCTAATCTAAGTTTTAATTACAAAATGAAGACTTTCAACATCTCCCAGCAGGACTTGGAGTTGGTTG…
