# Supplementary material for: A streamlined strain engineering workflow with genome-wide screening detects enhanced protein secretion in Komagataella phaffii
Source: Commun Biol. 2022 Jun 8;5:561. doi: 10.1038/s42003-022-03475-w (PMC9177720; doi:10.1038/s42003-022-03475-w)
Supplement: Supplementary file 3 — Supplementary Data6 [file 42003_2022_3475_MOESM3_ESM.xlsx]

## Sheet: cover
	A streamlined strain engineering workflow with genome-wide screening detects enhanced protein secretion in Komagataella phaffii
	Ito et al.

## Sheet: Fig.2a
Relative scFv titer at deep well plate culture (a.u.)
Strain	Host	79G10	183B5	21A12	15C8	33C4	146F6	141C11	97C4	22H9	75A11	4A5	121E10	121B11	30H11	53A6	167H7	188F8	115G4	50D5	97G7	71B8	82C2	83G6	83G9	64G6	86C1	86G2	1E1	164H11	142H4	40B10	40D3	47A6	143G3	71E11	84G11	53B12	123A9	57E8	51H9	70H11	66A9	140H6
Ave	1	6.13322	1.62567	1.60424	1.56737	1.48668	1.47463	1.42736	1.42445	1.40741	1.35616	1.33888	1.33795	1.33216	1.28593	1.28318	1.27333	1.27259	1.26493	1.26326	1.26277	1.26236	1.24872	1.23966	1.23306	1.23038	1.23009	1.21185	1.19819	1.19683	1.18765	1.18694	1.18677	1.18567	1.18276	1.18072	1.1727	1.17241	1.16644	1.14045	1.13511	1.12928	1.11408	1.02351
SD	0.0486937	0.711028	0.119963	0.20464	0.181278	0.179264	0.107509	0.103382	0.172031	0.154258	0.113245	0.120238	0.10292	0.124808	0.0951953	0.104969	0.110641	0.0971467	0.0677197	0.109464	0.141004	0.15177	0.174438	0.0975535	0.147042	0.0951171	0.0890943	0.128613	0.099353	0.0422604	0.130407	0.143099	0.102048	0.149379	0.101955	0.131675	0.0875364	0.15841	0.0850155	0.132174	0.092604	0.124441	0.13741	0.0411797

## Sheet: Fig.2b
Relative scFv titer at test tube culture (a.u.)
Strain	Host	79G10	86G2	146F6	22H9	121E10	188F8	97C4	167H7	83G9	53A6	71B8	50D5	71E11	84G11	97G7	164H11	141C11	183B5	40D3	21A12	142H4	140H6	4A5	115G4	1E1	143G3	33C4	123A9	47A6	53B12	66A9	40B10	86C1	121B11	51H9	57E8	30H11	70H11	75A11	15C8	64G6	83G6	82C2
Ave	1	6.70386	1.80524	1.76263	1.75815	1.65791	1.65074	1.60831	1.59025	1.57231	1.55993	1.53371	1.52271	1.42476	1.41547	1.39779	1.36747	1.35778	1.34569	1.30928	1.30905	1.30718	1.18808	1.1835	1.17001	1.15497	1.14335	1.13968	1.11664	1.06264	1.04258	1.03679	1.01065	0.997148	0.994505	0.989774	0.988609	0.987941	0.987619	0.970133	0.956638	0.954546	0.92601	0.899744
SD	0.0422372	0.389236	0.0901298	0.146617	0.0856924	0.13058	0.121543	0.0703464	0.087226	0.201882	0.109777	0.0687983	0.045354	0.132478	0.0501323	0.0611871	0.0488965	0.0801992	0.0600077	0.0825847	0.0979807	0.10513	0.0548678	0.0326676	0.065504	0.0303	0.0333516	0.115592	0.0616574	0.127428	0.0419073	0.0910977	0.0538441	0.0320875	0.0545492	0.0468097	0.0809048	0.0378758	0.055686	0.0406647	0.047545	0.0534412	0.0839844	0.0587463

## Sheet: Fig.2c
Relative scFv titer (a.u.)
Strain	Host	DXRN1	DBUD2	DSWF1	DBST1	DRKR1	DHIR2	DDYN1	DHIR3	DALD6-1
Ave	1	1.5518	1.42618	1.37847	1.33818	1.30049	1.21023	1.06393	1.05938	1.04149
SD	0.064093	0.218735	0.148817	0.214511	0.249392	0.0738377	0.0890637	0.0635634	0.0629709	0.0634909

## Sheet: Fig.2d
scFv titer (mg/L)
Strain		Host	DXRN1	DBST1	DRKR1	DHIR2	DBUD2	DSWF1
Ave	24h	0.582134	0.932507	1.26218	0.622803	0.491703	0.577616	1.16657
	48h	1.16869	1.98606	1.94566	1.66603	1.54609	1.83795	1.35081
SD	24h	0.0608276	0.035	0.0173205	0.0236291	0.119304	0.0663953	0.025
	48h	0.0953939	0.127279	0.110151	0.180093	0.0533292	0.023094	0.134443

## Sheet: Fig.2e
Biomass (OD660)
Strain		Host	DXRN1	DBST1	DRKR1	DHIR2	DBUD2	DSWF1
Ave	24h	27.116	20.8453	28.662	24.8413	15.0677	10.4696	29.039
	48h	39.4367	38.949	37.785	35.71	32.6903	29.9967	36.8573
SD	24h	0.447858	0.580733	3.07831	0.611454	0.231001	1.88896	0.643513
	48h	2.96299	0.410359	0.38998	0.411114	1.03679	4.40101	2.81154

## Sheet: Fig.3a
scFv productivity (a.u.)
Strain		Host	RD-1	RD-2	RD-3	RD-4	RD1+2	RD1+2+3	RD1+2+3+4
Ave	24h	1	1.54371	1.79685	1.34488	1.33027	3.34375	3.35274	4.23493
	48h	1.31303	2.00959	2.19617	1.97834	1.84931	4.409	4.23786	6.07494
	72h	1.24554	1.5787	1.26762	1.87925	1.61863	4.1182	4.24178	6.27025
SD	24h	0.0360212	0.10373	0.0884017	0.0525154	0.056527	0.146358	0.244012	0.276627
	48h	0.206496	0.149103	0.422415	0.205041	0.274587	0.229579	0.239337	0.445185
	72h	0.141735	0.131814	0.223566	0.0964039	0.0509242	0.778418	0.430289	0.542042

## Sheet: Fig.3b
BGL1p productivity (a.u.)
Ave	Host	BD-1	BD-2	BD1+2	BD1+2+4	BD1+2+3+4
Ave	1	1.14029	1.62133	2.01708	3.24563	3.04432
SD	0.0541459	0.0970614	0.0688951	0.0825059	0.14898	0.236991

## Sheet: Fig.3c
scFv productivity (a.u.)
Strain	Host	GD-1	GD-2	GD1+2	GD1+2+3	GD1+2+3+4
Ave	1	1.80643	1.08957	2.32902	2.69815	2.60853
SD	0.0441565	0.194511	0.0530595	0.115358	0.179249	0.141592

## Sheet: Fig.4a
Strain		scFv titer (a.u.)		Specific growth rate at YPG+ (1/h)
		Ave	SD	Ave	SD
Host	Ancestral	1	0.0370229	0.302667	0.000942809
	55th-1	0.903089	0.0482891	0.302333	0.00169967
	55th-2	0.878911	0.0449605	0.301667	0.00124722
	55th-3	0.755745	0.0328997	0.296333	0.00188562
	55th-4	0.755772	0.0339369	0.299	0.00216025
RD-1	Ancestral	1.26851	0.0531796	0.259333	0.000942809
	55th-1	1.85586	0.0622695	0.288667	0.00249444
	55th-2	1.6721	0.0622344	0.285	0.00141421
	55th-3	1.61493	0.0601067	0.284333	0.00124722
	55th-4	1.82487	0.0957779	0.28	0.00216025
RD1+2	Ancestral	1.75884	0.0854015	0.224	0.000816497
	55th-1	2.29991	0.0769276	0.236667	0.00169967
	55th-2	2.07233	0.0832115	0.240333	0.00124722
	55th-3	2.23419	0.0747296	0.229667	0.00124722
	55th-4	2.24738	0.0839984	0.243333	0.00188562
RD1+2+3	Ancestral	1.94811	0.0805036	0.217333	0.00169967
	55th-1	2.40917	0.0842559	0.233	0.00141421
	55th-2	2.42332	0.0905742	0.231333	0.000942809
	55th-3	2.29097	0.0737393	0.227	0.00141421
	55th-4	2.11293	0.0910965	0.236	0.00141421
RD1+2+3+4	Ancestral	2.27109	0.0719661	0.187	0.00216025
	55th-1	2.60284	0.0929027	0.218333	0.00124722
	55th-2	2.56299	0.094753	0.211	0.00141421
	55th-3	2.60281	0.0913291	0.221	0.000816497
	55th-4	2.55845	0.110305	0.215333	0.00124722

[truncated: 16 more sheets: Fig.4b, Fig.4c, Fig.4d, Suppl Fig.2a, Suppl Fig.2b, Suppl Fig.3a, Suppl Fig.3b, Suppl Fig.4a, Suppl Fig.4b, Supple Fig.5a, Suppl Fig.5b, Suppl Fig.6a, Suppl Fig.6b, Suppl Fig.6c, Suppl Fig.6d, Suppl Fig.6e]
